# Supplementary material for: Genome-wide identification and analysis of B-BOX gene family in grapevine reveal its potential functions in berry development
Source: BMC Plant Biol. 2020 Feb 13;20:72. doi: 10.1186/s12870-020-2239-3 (PMC7020368; doi:10.1186/s12870-020-2239-3)
Supplement: Supplementary file 9 — Additional file 9 Table S2. Promoter analysis of the grapevine BBX gene family. [file 12870_2020_2239_MOESM9_ESM.xlsx]

## Sheet: Sheet1
Table S2	Promoter analysis of the grapevine BBX gene family.
Element	Function	Gene name
		VvBBX1	VvBBX2	VvBBX3	VvBBX4	VvBBX5	VvBBX6	VvBBX7	VvBBX8	VvBBX9	VvBBX10	VvBBX11	VvBBX12	VvBBX13	VvBBX14	VvBBX15	VvBBX16	VvBBX17	VvBBX18	VvBBX19	VvBBX20	VvBBX21	VvBBX22	VvBBX23	VvBBX24
3-AF1 binding site	light responsive element				1													1		1		1		1
4cl-CMA2b	light responsive element							1		1
A-box	cis-acting regulatory element													1							1		1
AAAC-motif	light responsive element											1										1
AACA_motif	involved in endosperm-specific negative expression																				1
AAGAA-motif			2	1		3	1		3	1	1	2	1					3	1	2	1	1		2	1
ABRE	cis-acting element involved in the abscisic acid responsiveness	5	3	5	1	4	2		4	5		7	3	5	2	1	2		6	1	11	8	4	5	4
ABRE2												2							1		1	1			1
ABRE3a									1	1		1									2		2	1
ABRE4									1	1		1									2		2	1
AC-I					1									1										1
ACE	cis-acting element involved in light responsiveness																					1
AE-box	part of a module for light response		1							1		2		1	1				1			1		1
ARE	cis-acting regulatory element essential for the anaerobic induction	3	2	1		4		2		1	1	2	1	2		1	3	3	5	1	3	2	2	4	1
AT-rich element	binding site of AT-rich DNA binding protein (ATBP-1)			1	1			1					1	1									1
AT-rich sequence	element for maximal elicitor-mediated activation (2copies)																						1
AT1-motif	part of a light responsive module						1		1	1	1									1	1		2	2	1
ATC-motif	part of a conserved DNA module involved in light responsiveness													1
ATCT-motif	part of a conserved DNA module involved in light responsiveness	1	1										1	1		1					1			1
AT~TATA-box			3	5	1		14	36	3	8	2		15	14	4		4	4	3	3	12	3	5	1
AuxRR-core	cis-acting regulatory element involved in auxin responsiveness					1											2						1
Box 4	part of a conserved DNA module involved in light responsiveness		2	1	1	1	10	4		1	9	2	1	2		5	3	1	2	3	1	3	1	3	2
Box II	part of a light responsive element											2							1		2	1			2
Box III	protein binding site				1																	1
CAAT-box	common cis-acting element in promoter and enhancer regions	41	46	24	31	39	22	39	34	30	33	56	37	31	38	35	36	33	30	30	35	36	39	36	26
CAG-motif	part of a light response element										1
CARE					1																1
CAT-box	cis-acting regulatory element related to meristem expression	3			1		1		1	1			1		1	1		2		1			1	1
CATT-motif	part of a light responsive element																	1
CCAAT-box	MYBHv1 binding site	1											1	1
CCGTCC-box	cis-acting regulatory element related to meristem specific activation													1									1
CCGTCC motif														1
CGTCA-motif	cis-acting regulatory element involved in the MeJA-responsiveness	1	2	1		2		1	2	1	1	1		1	2		1		1		1	1		1	2
CTAG-motif				1	1
DRE core			1				1			1		1			1	2			1						1
DRE1																									1
ERE	ethylene-responsive element	1		7	1		14	1		7	3	2	1	4	2	2	5			2	3		4	6	6
F-box																							1
G-Box	cis-acting regulatory element involved in light responsiveness	2	1	2	1	1	1		1			2	1	3		1	2		3	1	5	4	1	1	1
G-box	cis-acting regulatory element involved in light responsiveness	5	2	3		5			3	4		5		2	3		1		7		9	8	4	4	3
GA-motif	part of a light responsive element		1	1							2						2								1
GARE-motif	gibberellin-responsive element				2										1					1		1
GATA-motif	part of a light responsive element	2	2				1	4	1		1		1			1	1			2		2	1		3
GC-motif	enhancer-like element involved in anoxic specific inducibility			1
GCN4_motif	cis-regulatory element involved in endosperm expression												1				2					2
GT1-motif	light responsive element		3				1				2		1		2	2	1	3			3	3		1	1
GTGGC-motif	part of a light responsive element												1		1
Gap-box	part of a light responsive element																		1						1
HD-Zip 1	protein binding site									1														1
I-box	part of a light responsive element	1	2	1	1	1	1	1	2	1			1	1				2
JERE								1
LAMP-element	part of a light responsive element																						1
L-box	part of a light responsive element													1
LTR	cis-acting element involved in low-temperature responsiveness	4				2		1	2		2	2				3			1		1			1
LS7	part of a light responsive element						1
MBS	MYB binding site involved in drought-inducibility	1		2		2			1		1	1				1		1					1
MBSI	MYB binding site involved in flavonoid biosynthetic genes regulation								1
MRE	MYB binding site involved in light responsiveness			1		1					2										1	2		1	2
MYB		2	4	3	3	1	3	2	1	10	3	3	3	2	3		6	5	1	1		4	4	3	5
MYB-like sequence			3			1	1	1		2		1	1	1			2	2				1	1	1	1
MYB recognition site		1											1	1
MYC		3	3	4	1	5		4	3	9	2	4	4	9	7	3	3	8	2	5	5	2	9	4	3
Myb		2		2		3			1	1	1	2	1	1	1	2		1	3		1		3
Myb-binding site		1			2		2	1		1			1	1	1			2		1		1	1
Myc					2	1										1	2	1		1					1
O2-site	cis-acting regulatory element involved in zein metabolism regulation	3						1					1	2	2	1						4	1	1	1
P-box	gibberellin-responsive element	2			2	1		1		1			3	2		1	4	1	1						1
RY-element	cis-acting regulatory element involved in seed-specific regulation								1									1
STRE		4	1	1	10	3	2	1	1	3	2		3	1	5	8	4	5	1	1	4	4	2	1	4
Sp1	light responsive element	1				1						1			1								1	1	1
TATA				3	1		7	5			2		1			1	1	1		3	3	1			4
TATA-box	core promoter element around -30 of transcription start	11	58	53	21	5	129	149	30	61	65	33	58	63	21	27	70	41	37	54	65	22	35	42	34
TATC-box	cis-acting element involved in gibberellin-responsiveness	1				2						1			2	1		1
TC-rich repeats	cis-acting element involved in defense and stress responsiveness			1								1										1		1
TCA				1	1	1									1				2	1		2			1
TCA-element	cis-acting element involved in salicylic acid responsiveness	2		1	2			2						2		1				1			1	2
TCCC-motif	part of a light responsive element	1					1		2						1	1					1	2		2	3
TCT-motif	part of a light responsive element			2			1			2		1				2		1					1	1	2
TGA-element	auxin-responsive element					1											1	1	1					1
TGACG-motif	cis-acting regulatory element involved in the MeJA-responsiveness	1	2	1		2		1	2	1	1	1		1	2		1		1		1	1		1	2
Unnamed__1		3	1	3	1	5	1		3	6		5		7	2	1	2		6		10	5		1	5
Unnamed__2			1																		1			1	1
Unnamed__4		16	5	9	19	12	2	10	11	8	3	6	17	15	16	23	6	18	6	7	18	14	9	11	12
Unnamed__6							3				2		4	1			1		3	1	2				1
W box						1			2		1	2	2		1		3	1	1	2	1		1		2
WRE3		1	1		3	1			4			1	1	1				2	1	2	4	1	2	1	1
WUN-motif	wound-responsive element		1	1			1	1			1			1		1	2		1	1		1		3	1
as-1		1	2	1		2		1	2	1	1	1			2		1		1		1	1		1	2
box S		1											1	1
chs-CMA1a	part of a light responsive element									1		1									1
chs-CMA2a	part of a light responsive element							1					1				1						1
chs-Unit 1 m1	part of a light responsive element							1
circadian	cis-acting regulatory element involved in circadian control			2		1	1	1				1	2	1								1
motif I	cis-acting regulatory element root specific																					1
