# Supplementary material for: Genome-wide identification and analysis of B-BOX gene family in grapevine reveal its potential functions in berry development
Source: BMC Plant Biol. 2020 Feb 13;20:72. doi: 10.1186/s12870-020-2239-3 (PMC7020368; doi:10.1186/s12870-020-2239-3)
Supplement: Supplementary file 10 — Additional file 10 Table S3. Expression profiles of the grapevine VvBBX genes in different organs, tissues and developmental stages. [file 12870_2020_2239_MOESM10_ESM.xlsx]

## Sheet: Sheet1
Table S3 Expression profiles of the grapevine VvBBX genes in different organs, tissues and developmental stages
!Sample_title	Root	Stem-G	Stem-W	Leaf-Y	Leaf-FS	Leaf-S	Inflorescence-Y	Inflorescence-WD	Flower-FB	Flower-F	Stamen	Carpel	Petal	Pollen	BerryPericarp-FS	BerryPericarp-PFS	BerryPericarp-V	BerryPericarp-MR	BerryPericarp-R	BerryFlesh-PFS	BerryFlesh-V	BerryFlesh-MR	BerryFlesh-R	BerrySkin-PFS	BerrySkin-V	BerrySkin-MR	BerrySkin-R	Rachis-FS	Rachis-PFS	Rachis-V	Rachis-MR	Rachis-R	Seed-V	Seed-MR	Seed-FS	Seed-PFS	Seedling	Bud-S	Bud-B	Bud-AB	Bud-L	Bud-W
VvBBX1	262.182	781.552	699.343	1182.65	3395.41	4685.13	1450.94	662.292	1069.99	1466.98	305.624	545.139	1886.5	708.148	1660.02	1609.7	662.153	1831.63	986.051	869.322	277.774	264.942	491.676	1696.14	740.779	760.001	1157.99	819.971	869.26	269.53	1096.13	523.858	647.899	331.514	505.792	294.771	1167.54	411.597	363.52	612.287	1126.66	843.483
VvBBX2	3349.15	3140.14	4222.55	5128.14	8103.34	3663.23	3650.63	4480.34	6531.05	6778.12	1212.89	2731.99	7356.99	2178.19	3203.03	2463.04	3497.17	1341.49	3671.55	2540.75	2358.23	3174.5	4339.71	3018.83	3527.82	4470.08	4618.61	1958.45	3321.8	3222.18	5850.14	4104.41	3181.68	2789.88	1545.95	839.913	4742.04	4169.57	3728.21	2267.93	2649.61	1958.98
VvBBX3	6475.28	6374.26	10029.3	10412.2	11928.7	8241.46	10804.1	10557.4	8633.23	9051.73	4536.69	8923.24	9019.1	2728.9	9669.71	6625.58	4791.13	2991.49	4063.61	7407.94	2679.02	3525.18	5344.55	8971.78	5722.94	6087.23	6695.47	8022.12	7910.66	6354	8336.09	7650.97	8892.18	6284.99	7183.36	5500.27	10918.1	8021.76	6484.04	6944.35	8343.43	14600.1
VvBBX4	2157.83	2928.53	3745.36	2276.52	625.484	1646.61	3384.31	3663.63	2331.5	2176.72	3766.4	2345.72	1612.86	10508.5	2438.48	2050.2	1083.38	360.121	1716.74	1559.06	1103.7	1843.25	1427.96	2207.67	1172.07	2858.41	2383.42	1797.96	1570.72	3173.68	2171.61	4054.1	3856.51	3948.15	2637.19	2075.85	2759.33	4254.38	2993.34	2177.38	3466.64	3962.19
VvBBX5	9992.68	4241.57	11829.8	4577.1	1357.29	4671.03	4040.57	5372.35	5182.84	4620.97	5206.19	7558.94	4549.92	9426.58	2534.99	2404.54	2470	1858.41	4342.62	4873.93	2772.86	5778.74	3641.25	1763.18	1548.34	4480.91	2676.75	2403.99	3460.72	4187.3	3229.85	7052.89	7110.14	6613.11	3604.97	5545.89	6781.53	7705.71	2671.68	3017.63	2010.42	6947.86
VvBBX6	7158.13	3232.01	11691	8850.82	8914.03	8684.66	6063.2	8851.8	5099.1	5463.31	2166.44	6066.12	8752.24	2810.86	6712.35	9796.44	10586.6	8661.17	8340.02	5300.83	10094.9	7817.93	7363.14	7787.95	12036.2	11087.4	7467.69	8509.81	5222.42	10993.4	9326.22	8843.31	4678.73	3820.34	4968.33	2669.85	5009.39	6835.05	5432.14	4894.14	6308.67	13082.8
VvBBX7	1285.35	3443.29	1654.76	1943.61	852.967	986.287	1244.58	1367.66	790.072	1246.37	370.382	1257.21	965.273	461.545	1574.92	1154.27	594.878	1626.36	1354.43	792.141	259.994	317.846	341.778	1088.77	556.877	401.368	597.207	2850.11	2242.95	3174.83	1127.44	1994.92	2004.88	1665.52	821.337	742.656	2012.79	1722.23	862.15	1809.56	2415.54	1779.36
VvBBX8	3215	2107.42	6169.95	1502.74	327.353	1062.67	1290.28	3543.62	874.99	707.236	936.126	4430.12	1646.7	542.134	5020.23	4535.19	1142.6	568.711	912.067	2727.71	590.459	885.613	844.271	1962.24	498.801	1051.19	836.364	750.839	819.107	2643.29	687.031	1631.75	4211.86	3612.39	5951.79	2378.75	3625.49	6194.26	2254.04	1372.87	1914.1	2338.82
VvBBX9	649.809	489.694	855.632	1850.22	675.798	800.36	1480.79	1208.09	532.857	533.979	831.561	1095.59	1602.28	346.688	1490.54	1052.25	3185.64	3653.46	3385.48	794.851	4694.86	4399.72	3345.72	420.283	2400.38	3650.91	2219.55	551.018	441.927	902.557	1010.73	810.61	1639.1	828.383	1256.92	858.713	1652.8	526.31	548.841	1291.35	1237.63	691.786
VvBBX10	523.386	705.245	486.928	404.624	1382.54	2882.31	212.605	377.363	5207.79	5977.57	7669.38	1241.43	823.49	2349.79	300.391	450.708	275.239	1483.26	993.068	249.863	523.347	351.773	809.422	933.508	596.873	300.615	1033.52	241.065	156.541	185.42	177.258	172.009	278.108	266.444	421.968	496.954	302.703	127.506	88.9242	1669.11	136.044	985.442
VvBBX11	230.701	147.361	187.827	183.038	248.854	863.189	152.058	183.588	998.145	992.439	7488.44	178.994	310.29	3770.9	194.492	190.102	123.907	490.253	253.315	119.731	187.393	166.893	221.097	118.343	113.477	125.504	219.551	86.7008	71.1458	113.937	120.177	101.573	154.002	212.57	167.053	174.205	130.197	134.936	211.227	382.413	627.392	469.116
VvBBX12	625.353	1195.98	13264.1	3797.12	6796.44	2562.62	3034.06	5220.13	2469.25	2304.49	734.092	1348.03	5455.56	567.574	2755.74	3669.26	967.333	2037.69	1331.18	2068.65	222.31	188.034	433.102	3139.01	1001.67	857.997	1013.76	1318.37	770.648	1723.6	1147.11	2037.73	9037.38	3630.12	1618.52	1932.72	4009.41	1396.97	508.634	1288.28	703.24	4299.63
VvBBX13	5201	2299.84	3412.84	4568.69	4336.12	3574.7	3442.72	1236.96	1930.77	1975.23	741.536	2688.57	1091.46	1159.1	2161.43	2976.26	5370.53	1066.94	3553.99	3330.47	5289.08	2974.74	2817.51	4271.91	4569.13	5111.2	1818.27	6303.79	7983.33	3567.21	8590.17	5105.93	822.241	864.012	1460.76	2271.15	4758.06	5181.66	2344.1	2211.82	5086.03	4098.29
VvBBX14	1297.19	1274.36	3932.42	5603	8380.39	2688.11	4164.05	2491.79	1704.49	1853.19	837.089	2480.27	2355.81	2929.98	8197.08	10894.8	9954.54	5482.06	8169.48	8864.74	11301.8	10222.8	9906.31	11110.2	8298.35	9898.95	6518.95	4687	6602.25	3380.63	9062.13	6608.5	4780.16	3195.68	5224.66	4338.43	1060.9	1975.26	3875.46	2366.92	4242.23	2323.12
VvBBX15	9216.7	1453.57	3970.12	3447.31	3084.9	1795.34	3038.94	4324.7	374.778	475.68	851.327	573.39	1881.33	389.292	472.556	882.448	464.69	1229.05	412.923	242.914	129.527	95.5617	434.836	811.903	1621.09	924.578	566.842	1981.53	826.761	4447.32	1393.48	2204.42	9019.46	7843.17	1828.36	238.256	13459.5	1985.36	1291.95	1322.2	3564.41	2618.61
VvBBX16	1274.75	677.058	2810.54	1128.02	724.797	995.341	125.433	431.993	276.281	350.877	89.825	178.218	560.557	118.73	350.981	785.177	371.043	1071.65	470.717	447.169	110.399	215.574	259.823	1665.9	948.158	1272.66	961.728	197.853	207.446	1099.63	393.292	565.867	231.912	226.27	146.353	221.775	670.295	505.21	123.927	510.578	251.332	1713.99
VvBBX17	216.266	99.0417	218.689	219.639	263.106	870.981	130.266	86.0025	132.554	121.757	117.939	112.083	121.421	119.303	201.173	307.706	171.21	167.393	232.784	158.118	140.361	113.508	193.465	165.648	136.547	139.933	328.806	105.794	76.4517	92.2392	73.8508	84.3925	284.503	488.738	242.739	207.241	1471.14	127.487	96.2033	772.882	101.024	285.708
VvBBX18	2291.65	2040.17	4516.21	2256.37	4734.72	791.207	3411.6	3315.38	2477.34	1536.62	1463.51	1917.75	1831.44	678.64	3889.82	1524.1	2296.34	2243.61	2599.98	2217.89	2918.89	3493.46	2215.03	2284.57	2272.83	2487.48	2408.7	2714.14	2908.16	4121.5	3542.58	3953.22	4665.36	5812.92	3101.14	2696.93	2791.83	3263.21	3019.75	2952.04	2721.07	4651.35
VvBBX19	1219.01	10002	15638.8	17031.7	21491.9	7909.15	11340	6693.26	6103.38	7511.32	937.373	3346.65	8184.51	1646.56	8123.98	6846.25	3527.61	1717.95	3425.03	8173.43	848.567	1106.9	1838.29	9437.03	4050.12	7145.48	5494.02	5246.65	6523.13	2876.01	8968.01	6666.84	2527.62	2505.93	4042.51	882.42	10581.4	10634.2	12566.7	10592.8	10299.5	6144.55
VvBBX20	1328.07	2291.4	10815.6	1828.22	3603.95	2170.79	3889.74	3711.84	2550.51	2744.03	2528.03	2682.57	2624.88	888.584	3745.24	3186.1	2239.87	1966.32	2738.29	2738.56	2069.12	1687.78	2859.42	4419.82	3496.51	3288.98	3744.66	4562.05	4955.49	3608.09	4831.59	4297.05	4647.1	2534.21	5280.9	1891.11	3079.47	5637.22	704.294	1274.86	3978.9	4704.13
VvBBX21	182.61	697.168	3885.31	1812.19	3662.02	1565.26	963.697	1111.65	1119.17	1083.32	953.391	652.292	835.633	7410.29	1459.55	1584.14	996.595	801.773	861.24	833.43	308.027	255.655	304.926	1310.5	797.477	1031.87	886.263	1198.65	1141.52	616.062	1853.5	731.507	2171.21	2365.75	1399.35	638.555	352.67	2681.56	1841.58	1815.77	1138.77	3777.18
VvBBX22	91.8083	602.215	3402.06	264.087	1043.88	8308.43	320.712	163.218	447.392	569.089	502.169	210.419	253.59	608.237	115.393	119.603	1234.47	491.945	1046.93	161.734	2412.54	1255.17	3190.66	186.488	997.632	657.86	1211.43	743.601	898.822	1086.62	1606.63	1726.62	285.319	190.41	82.9192	188.512	282.598	1503.02	204.724	235.765	949.257	5701.53
VvBBX23	488.515	1623.88	7193.54	1002.94	939.131	3028.29	1510.6	1058.57	1406.42	2379.73	837.961	581.223	408.411	920.524	773.316	1188.61	5242.54	10076.7	10249.3	727.169	6643.15	7658.37	13414.4	911.193	6889.95	9013.35	10267.3	687.651	713.993	2491.97	2588.93	4141.49	8072.63	3980.73	411.867	1020.87	1539.72	1328.77	594.355	1894.46	2018.64	4491.57
VvBBX24	371.203	892.743	7915.48	1080.48	4082.01	4470.35	1115.7	800.199	2779.04	2637.75	2351.61	1027.88	1876.28	9104.55	1490.86	858.501	1244.92	1139.86	2043.66	690.509	1093.72	966.842	2031.01	2508.57	2559.67	2171.62	2918.98	2339.93	1580.42	1165.52	1855.51	994.508	2576.98	2368.6	510.662	317.297	463.35	2036.04	625.803	577.451	1128.3	2943.19
