# Supplementary material for: Genome-wide identification and analysis of B-BOX gene family in grapevine reveal its potential functions in berry development
Source: BMC Plant Biol. 2020 Feb 13;20:72. doi: 10.1186/s12870-020-2239-3 (PMC7020368; doi:10.1186/s12870-020-2239-3)
Supplement: Supplementary file 11 — Additional file 11 Table S4. Expression profiles of the grapevine VvBBX genes during three fruit developmental stages. [file 12870_2020_2239_MOESM11_ESM.xlsx]

## Sheet: Sheet1
Table S4 Expression profiles of the grapevine VvBBX genes during three fruit developmental stages
	#Gene	read_A2(Green）	RPKM_A2(Green）	read_A3（Veraison)	RPKM_A3（Veraison)	read_A4（Ripe)	RPKM_A4（Ripe）	log2(Fold_change) A3/A2	log2(Fold_change) A4/A2	log2(Fold_change) A4/A3
VvBBX1	VIT_214s0083g00640.2	366	14.1489	244	8.02892	56	1.9416	-0.817408	-2.86537	-2.04796
VvBBX2	VIT_211s0052g01800.1	909	34.4004	212	6.82908	1235	41.9177	-2.33266	0.285135	2.6178
VvBBX3	VIT_204s0008g07340.1	2877	122.262	3835	138.722	2194	83.622	0.182216	-0.548026	-0.730242
VvBBX4	VIT_212s0057g01350.2	129	3.787	74	1.84912	54	1.42177	-1.03422	-1.41336	-0.379145
VvBBX5	VIT_200s0194g00070.1	87	2.10675	96	1.97876	27	0.586393	-0.0904261	-1.84508	-1.75465
VvBBX6	VIT_207s0104g01360.1	3406	132.812	5362	177.97	3471	121.389	0.422248	-0.129751	-0.551999
VvBBX7	VIT_201s0146g00360.1	175	6.49511	16	0.50547	10	0.332874	-3.68366	-4.28631	-0.602651
VvBBX8	VIT_214s0068g01380.1	154	5.88167	92	2.99085	7	0.239778	-0.97567	-4.61646	-3.64079
VvBBX9	VIT_201s0011g04240.1	25	0.986969	196	6.58638	297	10.516	2.73841	3.41344	0.675031
VvBBX10	VIT_219s0014g05120.1	1	0.0464096	0.5	0.0197517	0.5	0.0208118	-1.23245	-1.15702	0.0754212
VvBBX11	VIT_212s0059g02500.1	2	0.0826483	2	0.0703495	2	0.074125	-0.232445	-0.157024	0.0754212
VvBBX12	VIT_201s0011g03520.1	456	16.9244	579	18.2917	230	7.6561	0.112084	-1.14442	-1.25651
VvBBX13	VIT_203s0038g00690.1	213	10.471	98	4.10073	241	10.6257	-1.35244	0.0211558	1.3736
VvBBX14	VIT_204s0023g03030.1	919	52.9485	2437	119.515	1196	61.8018	1.17452	0.223057	-0.951468
VvBBX15	VIT_218s0001g13520.1	15	0.692569	15	0.589508	15	0.621146	-0.232445	-0.157024	0.0754212
VvBBX16	VIT_203s0038g00340.1	62	3.07028	25	1.05379	74	3.28662	-1.54279	0.0982331	1.64102
VvBBX17	VIT_218s0089g01280.1	1	0.0872621	1	0.0742768	0.5	0.0391315	-0.232445	-1.15702	-0.924579
VvBBX18	VIT_219s0014g00350.1	682	18.8997	470	11.0866	548	13.6202	-0.769556	-0.47262	0.296936
VvBBX19	VIT_205s0102g00750.1	474	19.4831	84	2.93891	79	2.91232	-2.72887	-2.74199	-0.0131154
VvBBX20	VIT_219s0014g03960.1	600	27.8218	229	9.03852	304	12.6427	-1.62206	-1.13792	0.484145
VvBBX21	VIT_212s0134g00400.1	144	6.65436	33	1.29803	103	4.26886	-2.35798	-0.640448	1.71753
VvBBX22	VIT_212s0059g02510.1	186	15.6974	159	11.4219	936	70.8468	-0.458721	2.17418	2.6329
VvBBX23	VIT_200s0203g00210.1	43	2.5823	511	26.1208	789	42.4958	3.33847	4.04059	0.702123
VvBBX24	VIT_209s0054g00530.1	512	20.3923	202	6.84816	404	14.4314	-1.57423	-0.498812	1.07542
