# Supplementary material for: Genome-wide identification and analysis of B-BOX gene family in grapevine reveal its potential functions in berry development
Source: BMC Plant Biol. 2020 Feb 13;20:72. doi: 10.1186/s12870-020-2239-3 (PMC7020368; doi:10.1186/s12870-020-2239-3)
Supplement: Supplementary file 12 — Additional file 12 Table S5. Expression profiles of the VvBBX genes in response to GA3 and CPPU treatment. [file 12870_2020_2239_MOESM12_ESM.xlsx]

## Sheet: Sheet1
Table S5 Expression profiles of the VvBBX genes in response to GA3 and CPPU treatment
	#Gene	CK	GA3	GA3+CPPU	log2(GA3/CK)	log2(GA3+CPPU/CK)	Result（GA3/CK)	Result(GA3+CPPU/CK)
VvBBX1	VIT_214s0083g00640.2	58.2279	71.3534	72.111	0.283891	0.481371	noDEG	noDEG
VvBBX2	VIT_211s0052g01800.1	1157.53	1025.18	753.611	-0.184553	-0.446296	noDEG	noDEG
VvBBX3	VIT_204s0008g07340.1	960.76	1166.84	798.299	0.270975	-0.0943847	noDEG	noDEG
VvBBX4	VIT_212s0057g01350.2	107.42	93.389	94.4553	-0.211324	-0.0127033	noDEG	noDEG
VvBBX5	VIT_200s0194g00070.1
VvBBX6	VIT_207s0104g01360.1	2609.21	3023.07	3104.84	0.203022	0.423765	noDEG	noDEG
VvBBX7	VIT_201s0146g00360.1	21.0825	43.0219	42.6572	1.01964	1.1896	Up	Up
VvBBX8	VIT_214s0068g01380.1	23.0904	54.5643	48.7511	1.23129	1.25101	Up	Up
VvBBX9	VIT_201s0011g04240.1	209.821	116.474	162.504	-0.858534	-0.195826	noDEG	noDEG
VvBBX10	VIT_219s0014g05120.1
VvBBX11	VIT_212s0059g02500.1	7.0275	4.19726	1.01565	-0.752946	-2.61775	noDEG	noDEG
VvBBX12	VIT_201s0011g03520.1	161.633	632.736	670.328	1.95951	2.22501	Up	Up
VvBBX13	VIT_203s0038g00690.1	188.739	197.271	192.973	0.0544099	0.204872	noDEG	noDEG
VvBBX14	VIT_204s0023g03030.1	583.283	799.577	630.717	0.445662	0.28566	noDEG	noDEG
VvBBX15	VIT_218s0001g13520.1	15.0589	20.9863	10.1565	0.469448	-0.395357	noDEG	noDEG
VvBBX16	VIT_203s0038g00340.1	56.22	59.8109	58.9076	0.0799445	0.240231	noDEG	noDEG
VvBBX17	VIT_218s0089g01280.1
VvBBX18	VIT_219s0014g00350.1	375.469	348.372	287.428	-0.117446	-0.212631	noDEG	noDEG
VvBBX19	VIT_205s0102g00750.1	132.519	139.559	107.659	0.065298	-0.126868	noDEG	noDEG
VvBBX20	VIT_219s0014g03960.1	199.782	229.8	135.081	0.192571	-0.391737	noDEG	noDEG
VvBBX21	VIT_212s0134g00400.1	135.53	97.5862	50.7824	-0.483247	-1.24335	noDEG	Down
VvBBX22	VIT_212s0059g02510.1	317.242	93.389	26.4068	-1.77364	-3.41374	Down	Down
VvBBX23	VIT_200s0203g00210.1
VvBBX24	VIT_209s0054g00530.1	191.75	57.7123	26.4068	-1.74166	-2.68738	Down	Down
