# Supplementary material for: Genome-wide identification and analysis of B-BOX gene family in grapevine reveal its potential functions in berry development
Source: BMC Plant Biol. 2020 Feb 13;20:72. doi: 10.1186/s12870-020-2239-3 (PMC7020368; doi:10.1186/s12870-020-2239-3)
Supplement: Supplementary file 13 — Additional file 13 Table S6. Expression profiles of the VvBBX genes in response to abiotic stress. [file 12870_2020_2239_MOESM13_ESM.xlsx]

## Sheet: Sheet1
Table S6 Expression profiles of the VvBBX genes in response to abiotic stress
Gene ID	Gene Name	CK	Cu	Salt	Water	CK	Drought		Cu log2	Salt log2	Water log2	Drought log2
VIT_214s0083g00640.2	VvBBX1	12.9039	5.56683	19.0413	50.5965	14.4897	30.2693		-1.21288	0.561324	1.97123	1.06282
VIT_211s0052g01800.1	VvBBX2	163.581	294.375	312.206	176.692	191.976	72.3009		0.847648	0.932491	0.11123	-1.40884
VIT_204s0008g07340.1	VvBBX3	249.386	340.035	317.181	171.606	286.879	109.897		0.447301	0.346923	-0.539285	-1.38429
VIT_212s0057g01350.2	VvBBX4	6.08732	5.44048	3.59844	3.85238	6.99952	17.7071		-0.162075	-0.758437	-0.660056	1.339
VIT_200s0194g00070.1	VvBBX5	2.16365	1.72838	2.09685	10.3973	2.75619	34.9416		-0.324044	-0.0452407	2.26468	3.6642
VIT_207s0104g01360.1	VvBBX6	69.8124	73.5338	84.4561	59.6087	79.0842	136.54		0.0749245	0.274717	-0.22796	0.787867
VIT_201s0146g00360.1	VvBBX7	2.37765	1.44072	1.79473	3.8024	2.51278	9.71381		-0.722745	-0.40577	0.677374	1.95075
VIT_214s0068g01380.1	VvBBX8	6.69621	5.11721	3.09239	4.44039	7.68229	10.1448		-0.387986	-1.11462	-0.59266	0.401134
VIT_201s0011g04240.1	VvBBX9	7.38759	4.00423	5.19436	4.86258	7.51489	14.3526		-0.883579	-0.508158	-0.60338	0.933485
VIT_219s0014g05120.1	VvBBX10	0.391196	0.0290568	0.0260952	0.0267115	0.455371	0.02011		-3.75094	-3.90603	-3.87236	-4.50106
VIT_212s0059g02500.1	VvBBX11	0.208998	0.0517457	0.0232357	0.951379	0.243283	1.62948		-2.01398	-3.16907	2.18653	2.7437
VIT_201s0011g03520.1	VvBBX12	35.5396	24.957	48.6664	19.5247	37.9102	99.068		-0.509982	0.453498	-0.864128	1.38583
VIT_203s0038g00690.1	VvBBX13	5.55263	5.66325	8.18186	6.11155	6.60823	12.8022		0.0284593	0.559257	0.138367	0.95406
VIT_204s0023g03030.1	VvBBX14	23.2141	7.43098	14.9669	1.65805	24.0262	9.16238		-1.64338	-0.633225	-3.80744	-1.39081
VIT_218s0001g13520.1	VvBBX15	1.2454	2.37042	2.85573	13.1277	0.815457	12.4242		0.928539	1.19725	3.39794	3.9294
VIT_203s0038g00340.1	VvBBX16	5.50993	9.67344	17.3749	12.8829	4.85896	13.1323		0.811995	1.6569	1.22535	1.4344
VIT_218s0089g01280.1	VvBBX17	0.0735549	0.0546344	0.0490657	0.0502245				-0.429013	-0.584107	-0.550432
VIT_219s0014g00350.1	VvBBX18	15.2769	27.0668	22.407	17.5131	13.7316	13.9054		0.82517	0.552594	0.197084	0.0181512
VIT_205s0102g00750.1	VvBBX19	120.641	90.8953	127.669	41.9685	130.511	165.196		-0.408444	0.0816903	-1.52334	0.340007
VIT_219s0014g03960.1	VvBBX20	12.6638	9.17407	8.81259	30.8519	14.3773	2.61205		-0.465083	-0.523077	1.28464	-2.46054
VIT_212s0134g00400.1	VvBBX21	16.2819	11.7465	25.1519	10.692	18.7262	5.38641		-0.471037	0.627397	-0.606739	-1.79766
VIT_212s0059g02510.1	VvBBX22	0.0711377	14.9006	10.3448	80.7298	0.001	14.2621		7.71054	7.18408	10.1483	13.7999
VIT_200s0203g00210.1	VvBBX23	0.607443	1.72956	2.97148	7.67327	0.001	1.66541		1.50959	2.29036	3.65902	10.7017
VIT_209s0054g00530.1	VvBBX24	41.0254	79.6971	47.6562	200.766	48.3808	3.05473		0.95801	0.216147	2.29093	-3.98532
