# Supplementary material for: Genome-wide identification and analysis of B-BOX gene family in grapevine reveal its potential functions in berry development
Source: BMC Plant Biol. 2020 Feb 13;20:72. doi: 10.1186/s12870-020-2239-3 (PMC7020368; doi:10.1186/s12870-020-2239-3)
Supplement: Supplementary file 16 — Additional file 16 Table S7. Protein interaction network of grapevine VvBBX18 and VvBBX19 by STRING. [file 12870_2020_2239_MOESM16_ESM.xlsx]

## Sheet: VvBBX18
Table S4 Protein interaction network of tgrapevine VvBBX18 and VvBBX19 by STRING
node1	node2	node1 accession	node2 accession	node1 annotation	node2 annotation	score
COP1	HY5	VIT_12s0059g01420.t01	VIT_04s0008g05210.t01	COP1	Basic leucine zipper transcription factor HY5	0.997
COP1	HY5-like	VIT_12s0059g01420.t01	VIT_05s0020g01090.t01	COP1	HY5-like	0.961
COP1	COP1-like	VIT_12s0059g01420.t01	VIT_10s0523g00030.t01	COP1	E3 ubiquitin-protein ligase COP1	0.8
COP1	BBX18	VIT_12s0059g01420.t01	VIT_19s0014g00350.t01	COP1	B-box zinc finger protein 18	0.704
HY5	COP1	VIT_04s0008g05210.t01	VIT_12s0059g01420.t01	Basic leucine zipper transcription factor HY5	COP1	0.997
HY5	HY5-like	VIT_04s0008g05210.t01	VIT_05s0020g01090.t01	Basic leucine zipper transcription factor HY5	HY5-like	0.854
HY5	COP1-like	VIT_04s0008g05210.t01	VIT_10s0523g00030.t01	Basic leucine zipper transcription factor HY5	E3 ubiquitin-protein ligase COP1	0.995
HY5	BBX18	VIT_04s0008g05210.t01	VIT_19s0014g00350.t01	Basic leucine zipper transcription factor HY5	B-box zinc finger protein 18	0.912
HY5-like	COP1	VIT_05s0020g01090.t01	VIT_12s0059g01420.t01	HY5-like	COP1	0.961
HY5-like	HY5	VIT_05s0020g01090.t01	VIT_04s0008g05210.t01	HY5-like	Basic leucine zipper transcription factor HY5	0.854
HY5-like	COP1-like	VIT_05s0020g01090.t01	VIT_10s0523g00030.t01	HY5-like	E3 ubiquitin-protein ligase COP1	0.961
HY5-like	BBX18	VIT_05s0020g01090.t01	VIT_19s0014g00350.t01	HY5-like	B-box zinc finger protein 18	0.795
DIV	bZIP61	VIT_10s0071g00660.t01	VIT_12s0028g02590.t01	transcription factor DIVARICATA-like	basic leucine zipper 61	0.635
DIV	HAT4	VIT_10s0071g00660.t01	VIT_15s0021g01880.t01	transcription factor DIVARICATA-like	homeobox-leucine zipper protein HAT4	0.635
DIV	RVE6	VIT_10s0071g00660.t01	VIT_15s0046g02260.t01	transcription factor DIVARICATA-like	protein REVEILLE 6	0.633
DIV	RVE6-like	VIT_10s0071g00660.t01	VIT_16s0050g01180.t01	transcription factor DIVARICATA-like	protein REVEILLE 6-like	0.633
DIV	BBX18	VIT_10s0071g00660.t01	VIT_19s0014g00350.t01	transcription factor DIVARICATA-like	B-box zinc finger protein 18	0.713
DIV	bZIP34	VIT_10s0071g00660.t01	VIT_19s0014g01780.t01	transcription factor DIVARICATA-like	basic leucine zipper 34	0.635
COP1-like	COP1	VIT_10s0523g00030.t01	VIT_12s0059g01420.t01	E3 ubiquitin-protein ligase COP1	COP1	0.8
COP1-like	HY5	VIT_10s0523g00030.t01	VIT_04s0008g05210.t01	E3 ubiquitin-protein ligase COP1	Basic leucine zipper transcription factor HY5	0.995
COP1-like	HY5-like	VIT_10s0523g00030.t01	VIT_05s0020g01090.t01	E3 ubiquitin-protein ligase COP1	HY5-like	0.961
COP1-like	BBX18	VIT_10s0523g00030.t01	VIT_19s0014g00350.t01	E3 ubiquitin-protein ligase COP1	B-box zinc finger protein 18	0.704
bZIP61	DIV	VIT_12s0028g02590.t01	VIT_10s0071g00660.t01	basic leucine zipper 61	transcription factor DIVARICATA-like	0.635
bZIP61	HAT4	VIT_12s0028g02590.t01	VIT_15s0021g01880.t01	basic leucine zipper 61	homeobox-leucine zipper protein HAT4	0.598
bZIP61	RVE6	VIT_12s0028g02590.t01	VIT_15s0046g02260.t01	basic leucine zipper 61	protein REVEILLE 6	0.596
bZIP61	RVE6-like	VIT_12s0028g02590.t01	VIT_16s0050g01180.t01	basic leucine zipper 61	protein REVEILLE 6-like	0.596
bZIP61	BBX18	VIT_12s0028g02590.t01	VIT_19s0014g00350.t01	basic leucine zipper 61	B-box zinc finger protein 18	0.662
HAT4	DIV	VIT_15s0021g01880.t01	VIT_10s0071g00660.t01	homeobox-leucine zipper protein HAT4	transcription factor DIVARICATA-like	0.635
HAT4	bZIP61	VIT_15s0021g01880.t01	VIT_12s0028g02590.t01	homeobox-leucine zipper protein HAT4	basic leucine zipper 61	0.598
HAT4	RVE6	VIT_15s0021g01880.t01	VIT_15s0046g02260.t01	homeobox-leucine zipper protein HAT4	protein REVEILLE 6	0.596
HAT4	RVE6-like	VIT_15s0021g01880.t01	VIT_16s0050g01180.t01	homeobox-leucine zipper protein HAT4	protein REVEILLE 6-like	0.596
HAT4	BBX18	VIT_15s0021g01880.t01	VIT_19s0014g00350.t01	homeobox-leucine zipper protein HAT4	B-box zinc finger protein 18	0.714
HAT4	bZIP34	VIT_15s0021g01880.t01	VIT_19s0014g01780.t01	homeobox-leucine zipper protein HAT4	basic leucine zipper 34	0.598
RVE6	DIV	VIT_15s0046g02260.t01	VIT_10s0071g00660.t01	protein REVEILLE 6	transcription factor DIVARICATA-like	0.633
RVE6	bZIP61	VIT_15s0046g02260.t01	VIT_12s0028g02590.t01	protein REVEILLE 6	basic leucine zipper 61	0.596
RVE6	HAT4	VIT_15s0046g02260.t01	VIT_15s0021g01880.t01	protein REVEILLE 6	homeobox-leucine zipper protein HAT4	0.596
RVE6	BBX18	VIT_15s0046g02260.t01	VIT_19s0014g00350.t01	protein REVEILLE 6	B-box zinc finger protein 18	0.663
RVE6	bZIP34	VIT_15s0046g02260.t01	VIT_19s0014g01780.t01	protein REVEILLE 6	basic leucine zipper 34	0.596
RVE6-like	DIV	VIT_16s0050g01180.t01	VIT_10s0071g00660.t01	protein REVEILLE 6-like	transcription factor DIVARICATA-like	0.633
RVE6-like	bZIP61	VIT_16s0050g01180.t01	VIT_12s0028g02590.t01	protein REVEILLE 6-like	basic leucine zipper 61	0.596
RVE6-like	HAT4	VIT_16s0050g01180.t01	VIT_15s0021g01880.t01	protein REVEILLE 6-like	homeobox-leucine zipper protein HAT4	0.596
RVE6-like	BBX18	VIT_16s0050g01180.t01	VIT_19s0014g00350.t01	protein REVEILLE 6-like	B-box zinc finger protein 18	0.663
RVE6-like	bZIP34	VIT_16s0050g01180.t01	VIT_19s0014g01780.t01	protein REVEILLE 6-like	basic leucine zipper 34	0.596
BBX18	COP1	VIT_19s0014g00350.t01	VIT_12s0059g01420.t01	B-box zinc finger protein 18	COP1	0.704
BBX18	HY5	VIT_19s0014g00350.t01	VIT_04s0008g05210.t01	B-box zinc finger protein 18	Basic leucine zipper transcription factor HY5	0.912
BBX18	HY5-like	VIT_19s0014g00350.t01	VIT_05s0020g01090.t01	B-box zinc finger protein 18	HY5-like	0.795
BBX18	DIV	VIT_19s0014g00350.t01	VIT_10s0071g00660.t01	B-box zinc finger protein 18	transcription factor DIVARICATA-like	0.713
BBX18	COP1-like	VIT_19s0014g00350.t01	VIT_10s0523g00030.t01	B-box zinc finger protein 18	E3 ubiquitin-protein ligase COP1	0.704
BBX18	bZIP61	VIT_19s0014g00350.t01	VIT_12s0028g02590.t01	B-box zinc finger protein 18	basic leucine zipper 61	0.662
BBX18	HAT4	VIT_19s0014g00350.t01	VIT_15s0021g01880.t01	B-box zinc finger protein 18	homeobox-leucine zipper protein HAT4	0.714
BBX18	RVE6	VIT_19s0014g00350.t01	VIT_15s0046g02260.t01	B-box zinc finger protein 18	protein REVEILLE 6	0.663
BBX18	RVE6-like	VIT_19s0014g00350.t01	VIT_16s0050g01180.t01	B-box zinc finger protein 18	protein REVEILLE 6-like	0.663
BBX18	bZIP34	VIT_19s0014g00350.t01	VIT_19s0014g01780.t01	B-box zinc finger protein 18	basic leucine zipper 34	0.662
bZIP34	DIV	VIT_19s0014g01780.t01	VIT_10s0071g00660.t01	basic leucine zipper 34	transcription factor DIVARICATA-like	0.635
bZIP34	HAT4	VIT_19s0014g01780.t01	VIT_15s0021g01880.t01	basic leucine zipper 34	homeobox-leucine zipper protein HAT4	0.598
bZIP34	RVE6	VIT_19s0014g01780.t01	VIT_15s0046g02260.t01	basic leucine zipper 34	protein REVEILLE 6	0.596
bZIP34	RVE6-like	VIT_19s0014g01780.t01	VIT_16s0050g01180.t01	basic leucine zipper 34	protein REVEILLE 6-like	0.596
bZIP34	BBX18	VIT_19s0014g01780.t01	VIT_19s0014g00350.t01	basic leucine zipper 34	B-box zinc finger protein 18	0.662

## Sheet: VvBBX19
Table S7 Protein interaction network of grapevine VvBBX18 and VvBBX19 by STRING
COP1	HY5	VIT_12s0059g01420.t01	VIT_04s0008g05210.t01	COP1	Basic leucine zipper transcription factor HY5	0.997
COP1	HY5-like	VIT_12s0059g01420.t01	VIT_05s0020g01090.t01	COP1	HY5-like	0.961
COP1	BBX19	VIT_12s0059g01420.t01	VIT_05s0102g00750.t01	COP1	B-box zinc finger protein 19	0.765
COP1	COP1-like	VIT_12s0059g01420.t01	VIT_10s0523g00030.t01	COP1	E3 ubiquitin-protein ligase COP1	0.8
HY5	COP1	VIT_04s0008g05210.t01	VIT_12s0059g01420.t01	Basic leucine zipper transcription factor HY5	COP1	0.997
HY5	HY5-like	VIT_04s0008g05210.t01	VIT_05s0020g01090.t01	Basic leucine zipper transcription factor HY5	HY5-like	0.854
HY5	bZIP25	VIT_04s0008g05210.t01	VIT_05s0102g00750.t01	Basic leucine zipper transcription factor HY5	B-box zinc finger protein 19	0.924
HY5	eaf-1	VIT_04s0008g05210.t01	VIT_06s0004g05880.t01	Basic leucine zipper transcription factor HY5	chromatin modification-related protein eaf-1	0.87
HY5	COP1-like	VIT_04s0008g05210.t01	VIT_10s0523g00030.t01	Basic leucine zipper transcription factor HY5	E3 ubiquitin-protein ligase COP1	0.995
HY5	sigE	VIT_04s0008g05210.t01	VIT_16s0050g02520.t01	Basic leucine zipper transcription factor HY5	RNA polymerase sigma factor sigE, chloroplastic/mitochondrial	0.488
MBS1	BBX19	VIT_04s0023g00440.t01	VIT_05s0102g00750.t01	METHYLENE BLUE SENSITIVITY 1	B-box zinc finger protein 19	0.863
MBS1	MYB59	VIT_04s0023g00440.t01	VIT_06s0004g04140.t01	METHYLENE BLUE SENSITIVITY 1	transcription factor MYB59	0.606
HY5-like	COP1	VIT_05s0020g01090.t01	VIT_12s0059g01420.t01	HY5-like	COP1	0.961
HY5-like	HY5	VIT_05s0020g01090.t01	VIT_04s0008g05210.t01	HY5-like	Basic leucine zipper transcription factor HY5	0.854
HY5-like	BBX19	VIT_05s0020g01090.t01	VIT_05s0102g00750.t01	HY5-like	B-box zinc finger protein 19	0.688
HY5-like	eaf-1	VIT_05s0020g01090.t01	VIT_06s0004g05880.t01	HY5-like	chromatin modification-related protein eaf-1	0.87
HY5-like	COP1-like	VIT_05s0020g01090.t01	VIT_10s0523g00030.t01	HY5-like	E3 ubiquitin-protein ligase COP1	0.961
HY5-like	sigE	VIT_05s0020g01090.t01	VIT_16s0050g02520.t01	HY5-like	RNA polymerase sigma factor sigE, chloroplastic/mitochondrial	0.585
bZIP25	COP1	VIT_05s0102g00750.t01	VIT_12s0059g01420.t01	B-box zinc finger protein 19	COP1	0.765
BBX19	HY5	VIT_05s0102g00750.t01	VIT_04s0008g05210.t01	B-box zinc finger protein 19	Basic leucine zipper transcription factor HY5	0.924
BBX19	MBS1	VIT_05s0102g00750.t01	VIT_04s0023g00440.t01	B-box zinc finger protein 19	METHYLENE BLUE SENSITIVITY 1	0.863
BBX19	HY5-like	VIT_05s0102g00750.t01	VIT_05s0020g01090.t01	B-box zinc finger protein 19	HY5-like	0.688
BBX19	MYB59	VIT_05s0102g00750.t01	VIT_06s0004g04140.t01	B-box zinc finger protein 19	transcription factor MYB59	0.603
BBX19	eaf-1	VIT_05s0102g00750.t01	VIT_06s0004g05880.t01	B-box zinc finger protein 19	chromatin modification-related protein eaf-1	0.595
BBX19	TRAPPC8	VIT_05s0102g00750.t01	VIT_08s0032g01140.t01	B-box zinc finger protein 19	trafficking protein particle complex subunit 8	0.546
BBX19	COP1-like	VIT_05s0102g00750.t01	VIT_10s0523g00030.t01	B-box zinc finger protein 19	E3 ubiquitin-protein ligase COP1	0.765
BBX19	sigE	VIT_05s0102g00750.t01	VIT_16s0050g02520.t01	B-box zinc finger protein 19	RNA polymerase sigma factor sigE, chloroplastic/mitochondrial	0.709
BBX19	BBX24	VIT_05s0102g00750.t01	VIT_09s0054g00530.t01	B-box zinc finger protein 19	zinc finger protein 24	0.612
MYB59	MBS1	VIT_06s0004g04140.t01	VIT_04s0023g00440.t01	transcription factor MYB59	METHYLENE BLUE SENSITIVITY 1	0.606
MYB59	BBX19	VIT_06s0004g04140.t01	VIT_05s0102g00750.t01	transcription factor MYB59	B-box zinc finger protein 19	0.603
eaf-1	HY5	VIT_06s0004g05880.t01	VIT_04s0008g05210.t01	chromatin modification-related protein eaf-1	Basic leucine zipper transcription factor HY5	0.87
eaf-1	HY5-like	VIT_06s0004g05880.t01	VIT_05s0020g01090.t01	chromatin modification-related protein eaf-1	HY5-like	0.87
eaf-1	BBX19	VIT_06s0004g05880.t01	VIT_05s0102g00750.t01	chromatin modification-related protein eaf-1	B-box zinc finger protein 19	0.595
TRAPPC8	BBX19	VIT_08s0032g01140.t01	VIT_05s0102g00750.t01	trafficking protein particle complex subunit 8	B-box zinc finger protein 19	0.546
COP1-like	COP1	VIT_10s0523g00030.t01	VIT_12s0059g01420.t01	E3 ubiquitin-protein ligase COP1	COP1	0.8
COP1-like	HY5	VIT_10s0523g00030.t01	VIT_04s0008g05210.t01	E3 ubiquitin-protein ligase COP1	Basic leucine zipper transcription factor HY5	0.995
COP1-like	HY5-like	VIT_10s0523g00030.t01	VIT_05s0020g01090.t01	E3 ubiquitin-protein ligase COP1	HY5-like	0.961
COP1-like	BBX19	VIT_10s0523g00030.t01	VIT_05s0102g00750.t01	E3 ubiquitin-protein ligase COP1	B-box zinc finger protein 19	0.765
sigE	HY5	VIT_16s0050g02520.t01	VIT_04s0008g05210.t01	RNA polymerase sigma factor sigE, chloroplastic/mitochondrial	Basic leucine zipper transcription factor HY5	0.488
sigE	HY5-like	VIT_16s0050g02520.t01	VIT_05s0020g01090.t01	RNA polymerase sigma factor sigE, chloroplastic/mitochondrial	HY5-like	0.585
sigE	BBX19	VIT_16s0050g02520.t01	VIT_05s0102g00750.t01	RNA polymerase sigma factor sigE, chloroplastic/mitochondrial	B-box zinc finger protein 19	0.709
BBX24	BBX19	VIT_09s0054g00530.t01	VIT_05s0102g00750.t01	zinc finger protein 24	B-box zinc finger protein 19	0.612
