# Supplementary material for: Genome-wide identification and analysis of B-BOX gene family in grapevine reveal its potential functions in berry development
Source: BMC Plant Biol. 2020 Feb 13;20:72. doi: 10.1186/s12870-020-2239-3 (PMC7020368; doi:10.1186/s12870-020-2239-3)
Supplement: Supplementary file 17 — Additional file 17 Table S8. The primers sequences of VvBBX genes for qRT-PCR and gene amplification. [file 12870_2020_2239_MOESM17_ESM.xlsx]

## Sheet: Sheet1
Table S8. The primers sequences of VvBBX genes for qRT-PCR and gene amplification.
Gene name	Gene ID	Forward primer sequences (5'-3')	Reverse primer sequences (5'-3')	Function
VvBBX1	VIT_214s0083g00640.2	GCAGGGTTTTCATCTGGGGA	ACCCTTGCCTCCCTATCCAT	qRT-PCR
VvBBX2	VIT_211s0052g01800.1	CTTCATGGCTCCTCCCGAAC	ACCATCATTTCCACCGCAGT	qRT-PCR
VvBBX3	VIT_204s0008g07340.1	GATATCCACTCCGCCAACCC	TCAGCGAGCTTAGGGTTTGG	qRT-PCR
VvBBX4	VIT_212s0057g01350.2	GCGAGAGTAGTGCAGGAGAC	CCCTTCACACGCTGTCTAA	qRT-PCR
VvBBX6	VIT_207s0104g01360.1	GACAACCTCGTTCTCTGCCA	CATCCACACCCACCGATTCA	qRT-PCR
VvBBX7	VIT_201s0146g00360.1	GATGCATTAGGTGGCGAGGT	AGATTCCCCTACATGCCCCT	qRT-PCR
VvBBX8	VIT_214s0068g01380.1	AGCTCGCTTCTGTGTTTCGA	CACATCCACATCGCTCCGTA	qRT-PCR
VvBBX9	VIT_201s0011g04240.1	TGCACATCTTTGAGGCCAGT	GAGAAGTTGGGCGGCATTTG	qRT-PCR
VvBBX12	VIT_201s0011g03520.1	GAACAACAGGCAGCAATGGG	CAAAGGAAAAGCTGCGGGTC	qRT-PCR
VvBBX13	VIT_203s0038g00690.1	TGTAAGAGTTGGGCTGGCTG	TCTTGCTTCACCAGGCTCAC	qRT-PCR
VvBBX14	VIT_204s0023g03030.1	TTGTGACGTCTGTGAGAGCG	ATGTCACACCGGGGAACATC	qRT-PCR
VvBBX18	VIT_219s0014g00350.1	TGTTTCCATACACACGGCGA	AAAATCCCCAGCTCCACCAG	qRT-PCR
VvBBX19	VIT_205s0102g00750.1	TGAGTTTGGCGAGCTTGAGT	CCAAGATCAGGCACGGTGAA	qRT-PCR
VvBBX20	VIT_219s0014g03960.1	CCGGGAGAGTGAAGGAGGTA	CGCCGCAGATGATGACAAAG	qRT-PCR
VvBBX21	VIT_212s0134g00400.1	GAGGATGTACTGCGAGTCGG	CATCATTCCCTCCCTCGCTC	qRT-PCR
VvBBX22	VIT_212s0059g02510.1	TTCAGACGATGGTGGTGGTG	CTAATCATGGTTGGCAGCGC	qRT-PCR
VvBBX23	VIT_200s0203g00210.1	GCCAAGCATTCCAGGACTCT	CGATGACCACGGAACCACTT	qRT-PCR
VvBBX24	VIT_209s0054g00530.1	CGGTTCAGATTCGGCGTTTC	AGGCGACGATGAAGACTTGG	qRT-PCR
VvActin	AB073011	TCACCACTACTGCTGAACGG	ATTCCTGCAGCTTCCATCCC	qRT-PCR
VvBBX1	VIT_214s0083g00640.2	ggtcgacatttaaatactagtATGTTGAAGGACGAAGGTTGTAACG	gctcaccatggtaccggatccGAATGACGGGACAATGCCAT	gene amplification
VvBBX9	VIT_201s0011g04240.1	ggtcgacatttaaatactagtATGGAGAAAATTTGTGAATTTTGCA	gctcaccatggtaccggatccCTCCAAGGAGGAATACGTCACAT	gene amplification
VvBBX13	VIT_203s0038g00690.1	ggtcgacatttaaatactagtATGCGAACTCTTTGTGATGCTTG	gctcaccatggtaccggatccCTTTTCAGGCTCTCTTTTGAAGGA	gene amplification
VvBBX22	VIT_212s0059g02510.1	ggtcgacatttaaatactagtATGTGTAGAGGCAGAGAAGATGGAA	gctcaccatggtaccggatccAAGAAACAGAAAAGGCATCTTCAGT	gene amplification
